# Supplementary material for: Genetic Admixture in the Culturally Unique Peranakan Chinese Population in Southeast Asia
Source: Mol Biol Evol. 2021 Jun 21;38(10):4463–74. doi: 10.1093/molbev/msab187 (PMC8476152; doi:10.1093/molbev/msab187)
Supplement: msab187_Supplementary_Data [file msab187_supplementary_data.zip]

Archive with 2 entries (2 files):
- Peranakan_suppl 20210616.pdf
- Response to reviewers' comments.docx
